# Supplementary material for: Neuronal Cannabinoid CB1 Receptors Suppress the Growth of Melanoma Brain Metastases by Inhibiting Glutamatergic Signalling
Source: Cancers (Basel). 2023 Apr 24;15(9):2439. doi: 10.3390/cancers15092439 (PMC10177062; doi:10.3390/cancers15092439)
Supplement: Supplementary file 1 [file cancers-15-02439-s001.zip]

Archive with 1 entries (1 files):
- Figure S1-Uncropped scans of all blots of the study.pdf
